# Supplementary material for: A CPC-shelterin-BTR axis regulates mitotic telomere deprotection
Source: Nat Commun. 2025 Mar 17;16:2277. doi: 10.1038/s41467-025-57456-8 (PMC11914695; doi:10.1038/s41467-025-57456-8)
Supplement: Supplementary file 3 — Supplementary Data 1 [file 41467_2025_57456_MOESM3_ESM.xlsx]

## Sheet: Sheet1
Supplementary Data 1: Plasmids used in this study.
pMTH	Name	Purpose	Source
113	pLPC-Flag-TRF1	Cloning	Jan Karlseder laboratory
127	pLKO.1-shscramble	Control shRNA; cloning	Addgene #1864
137	pBabe-BLM	Cloning	Jan Karlseder laboratory
138	pBabe-BLM-D795A	Cloning	Jan Karlseder laboratory
285	pLKO.1-shTRF2-F	Knockdown	Jan Karlseder laboratory
420	pLenti-bla-p2a	Vector control; cloning	DR Zamora, et al., 2023, Sci Rep
445	mClover-NeoR	Cloning	Addgene #72793
664	pmScarlet_C1	Cloning	Addgene #85042
688	psPAX2	Cloning	Addgene #12260
689	pCMV-VSV-G	Lentivirus / NA	Addgene #8454
745	pLKO.1-shBLM-3	Knockdown	This study, MTH lab
748	pLenti-bla-p2a-FL-BLMRshRNA3	Rescue	This study, MTH lab
749	pLenti-bla-p2a-FL-BLM-D795A_RshRNA3	Rescue	This study, MTH lab
763	pLenti-bla-FL-BLM-K3A-shR3	Rescue	This study, MTH lab
765	pLenti-bla-FL-BLM-C1055S-shR3	Rescue	This study, MTH lab
766	pLenti-bla-FL-BLM-K1270V-shR3	Rescue	This study, MTH lab
796	pLenti-bla-p2a-3FL-TOP3A_full-shR	Rescue	This study, MTH lab
797	pLenti-bla-p2a-3FL-TOP3A_full-Y337F-shR	Rescue	This study, MTH lab
805	pLenti-bla-p2a-3FL-TRF1-shR	Rescue	This study, MTH lab
806	pLenti-bla-p2a-3FL-TRF1-dBLMx2-shR	Rescue	This study, MTH lab
807	pLenti-bla-p2a-3FL-TRF1-3A-shR	Rescue	This study, MTH lab
832	pLenti-bla-p2a-3FL-TRF1-T358A-shR	Rescue	This study, MTH lab
833	pLenti-bla-p2a-3FL-TRF1-S354A-shR	Rescue	This study, MTH lab
834	pLenti-bla-p2a-3FL-TRF1-S296A-shR	Rescue	This study, MTH lab
837	pLenti-bla-p2a-mScarlet-3FL-TRF1-shR	Protein localization	This study, MTH lab
852	pLenti-bla-p2a-mScarlet-3FL-TRF1-3A-shR	Protein localization	This study, MTH lab
860	pLenti-bla-p2a-3FL-TRF1-2D	Rescue	This study, MTH lab
870	pLenti-puro-p2a-mClover-myc-TRF2	Protein localization	This study, MTH lab
874	pLKO.1-shRMI1-1	Knockdown	This study, MTH lab
875	pLKO.1-shRMI2-2	Knockdown	This study, MTH lab
876	pLKO.1-shTOP3A-2	Knockdown	This study, MTH lab
877	pLKO.1-shTRF1-2	Knockdown	This study, MTH lab
911	pLenti-bla-p2a-TRF2	Rescue	DR Zamora, et al., 2023, Sci Rep
912	pLenti-bla-p2a-TRF2-S65(23)A	Rescue	This study, MTH lab
913	pLenti-bla-p2a-TRF2-S65(23)D	Rescue	This study, MTH lab
1056	pLenti-bla-p2a-mScarlet-TRF2-S62(20)D_S65(23)D	Protein localization	This study, MTH lab
1024	pLenti-bla-p2a-TRF2-S62(20)D_S65(23)D	Rescue	This study, MTH lab
1165	pLenti-bla-p2a-TRF2-S62(20)D	Rescue	This study, MTH lab
1172	pLenti-bla-p2a-TRF2-S62(20)A	Rescue	This study, MTH lab
1173	pLenti-bla-p2a-TRF2-S62(20)A-S65(23)A	Rescue	This study, MTH lab
1281	pLenti-bla-p2a-mScarlet-3FL	Protein localization, control	This study, MTH lab
1444	pLenti-mClover3-NLS	Protein localization, control	This study, MTH lab
1487	pLenti-bla-p2a-mClover3-3FL-TRF1-shR	Protein localization	This study, MTH lab
1451	pLenti-bla-p2a-mScarlet-TRF2-S62(20)A-S65(23)A	Protein localization	This study, MTH lab
1455	pLenti-bla-p2a-mScarlet-3FL-TRF1-2D	Protein localization	This study, MTH lab
1605	pLKO.1-shFANCJ	Knockdown	This study, MTH lab
1789	pLKO.1-shINCENP-1	Knockdown	This study, MTH lab
1792	pLKO.1-shSURVIVIN-1	Knockdown	This study, MTH lab
pTJC	Name	Purpose	Source
21	pLPC-nMyc	Vector control	Addgene #12540
59	pLPC myc-his-BirA-humanTRF1	Cloning	Roderick O'Sullivan Laboratory
64	pUC57-hPGK-mCherry:P2A:PuroR:T2A	Cloning	This study, AJC Lab
71	pRRL-hPGK-mCherry:P2A:PuroR:T2A:FLAG-APEX2	Interactomics	This study, AJC Lab
72	pRRL-hPGK-mCherry:P2A:PuroR:T2A:FLAG-APEX2-TRF1	Interactomics	This study, AJC Lab
80	pLPC-nMyc-TRF2	Pulldown, Rescue, Cloning	Addgene #16066
161	pLenti-bla-p2a-3FL-TRF1-2D	Pulldown	This study, AJC Lab
178	pLPC-nMyc-TRF2-S65(23)A	Rescue	This study, AJC Lab
179	pLPC-nMyc-TRF2-S65(23)D	Rescue	This study, AJC Lab
180	pLenti-bla-p2a-3FL-TRF1-ΔHD	Pulldown	This study, AJC Lab
181	pLenti-bla-p2a-3FL-TRF1-2A	Pulldown	This study, AJC Lab
209	pLPC-nMyc-TRF2-TRF2-S62(20)A-S65(23)A	Rescue	This study, AJC Lab
222	pLPC-nMyc-TRF2-TRF2-S62(20)D-S65(23)D	Rescue	This study, AJC Lab
