# Supplementary material for: A CPC-shelterin-BTR axis regulates mitotic telomere deprotection
Source: Nat Commun. 2025 Mar 17;16:2277. doi: 10.1038/s41467-025-57456-8 (PMC11914695; doi:10.1038/s41467-025-57456-8)
Supplement: Supplementary file 4 — Supplementary Data 2 [file 41467_2025_57456_MOESM4_ESM.xlsx]

## Sheet: Table1_Plasmids
Laboratory	Plasmid#	Name	Insert	Notes	Mammalian Selection	Bacterial Selection	Vector	Source Plasmid and method
AJC	71	pRRL-GW-APEX2	FLAG-APEX2		PuroR; mCherry	Amp	Lenti	-
AJC	72	pRRL-GW-APEX2-TRF1	FLAG-APEX2-TRF1		PuroR; mCherry	Amp	Lenti	-
AJC	80	pLPC-nMYC-TRF2	Human nMYC-TRF2		PuroR	Amp	Retro	-
AJC	135	pLKO-shScramble	shScramble	Control shScramble expression	HygroR	Amp	Lenti	-
AJC	136	pLKO-shF TRF2	shTRF2-F	shTRF2-F expression	HygroR	Amp	Lenti	-
AJC	137	pLKO-shScramble	shScramble	Control shScramble expression	BlastR	Amp	Lenti	-
AJC	138	pLKO-shBLM-3	shBLM-3	shBLM-3 expression	BlastR	Amp	Lenti	-
AJC	139	pLKO-shTOP3A	shTOP3A-2	shTOP3A-2	BlastR	Amp	Lenti	-
AJC	157	pLenti-FLAG-TRF1-shR	Human FLAG-TRF1	shTRF1-2 resistant FLAG-TRF1	BlastR	Amp	Lenti	-
AJC	158	pLenti-FLAG-TRF1-T358A-shR	Human FLAG-TRF1-T358A	shTRF1-2 resistant FLAG-TRF1-T358A	BlastR	Amp	Lenti	AJC157 + mutagenesis
AJC	159	pLenti-FLAG-TRF1-S354A-shR	Human FLAG-TRF1-S354A	shTRF1-2 resistant FLAG-TRF1-S354A	BlastR	Amp	Lenti	AJC157 + mutagenesis
AJC	160	pLenti-FLAG-TRF1-S296A-shR	Human FLAG-TRF1-S296A	shTRF1-2 resistant FLAG-TRF1-S296A	BlastR	Amp	Lenti	AJC157 + mutagenesis
AJC	160	pLenti-FLAG-TRF1-2D-shR	Human FLAG-TRF1-2D	shTRF1-2 resistant FLAG-TRF1-S354D-T358D	BlastR	Amp	Lenti	AJC157 + mutagenesis
AJC	161	pLenti-shTRF1-2	shTRF1-2	shTRF1-2 expression	PuroR	Amp	Lenti	-
AJC	178	pLPC-nMYC-TRF2-S65A	Human nMYC-TRF2-S65A		PuroR	Amp	Retro	AJC80 + mutagenesis
AJC	179	pLPC-nMYC-TRF2-S65D	Human nMYC-TRF2-S65D		PuroR	Amp	Retro	AJC80 + mutagenesis
AJC	180	pLenti-FLAG-TRF1-deltaHD-shR	Human FLAG-TRF1-deltaHD	shTRF1-2 resistant FLAG-TRF1 deletion of region aa337-367; TERF1 P54274-1	BlastR	Amp	Lenti	AJC157 + mutagenesis
AJC	181	pLenti-FLAG-TRF1-2A-shR	Human FLAG-TRF1-2A	shTRF1-2 resistant FLAG-TRF1-S354A-T358A	BlastR	Amp	Lenti	AJC159 + mutagenesis
AJC	209	pLPC-nMYC-TRF2-2A	Human nMYC-TRF2-2A		PuroR	Amp	Retro	AJC178 + mutagenesis
AJC	222	pLPC-nMYC-TRF2-2D	Human nMYC-TRF2-2D		PuroR	Amp	Retro	AJC179 + mutagenesis
MTH	127	pLKO.1-shscramble	shScramble	Control shScramble expression	PuroR	Amp	Lenti	Addgene 1864
MTH	285	pLKO.1-shTRF2-F	shTRF2-F	shTRF2-F expression	PuroR	Amp	Lenti	Jan Karlseder lab
MTH	420	pLenti-bla-p2a			BlastR	Amp	Lenti	-
MTH	745	pLKO.1-shBLM-3	shBLM-3	shBLM-3 expression	PuroR	Amp	Lenti	pMTH127 + annealed oligo
MTH	748	pLenti-bla-p2a-FL-BLMRshRNA3	Human FLAG-BLM	shBLM-3 resistant FLAG-BLM	BlastR	Amp	Lenti	pWZL-hBLM (Jan Karlseder lab) + mutagenesis
MTH	749	pLenti-bla-p2a-FL-BLM-D795A_RshRNA3	Human FLAG-BLM-D795A	shBLM-3 resistant FLAG-BLM-D795A	BlastR	Amp	Lenti	pWZL-hBLM-D795A (Jan Karlseder lab) + mutagenesis
MTH	763	pLenti-bla-FL-BLM-K3A-shR3	Human FLAG-BLM-K3A	shBLM-3 resistant FLAG-BLM-K38A-K39A-K40A	BlastR	Amp	Lenti	pMTH748 + mutagenesis
MTH	765	pLenti-bla-FL-BLM-C1055S-shR3	Human FLAG-BLM-C1055S	shBLM-3 resistant FLAG-BLM-C1055S	BlastR	Amp	Lenti	pMTH748 + mutagenesis
MTH	766	pLenti-bla-FL-BLM-K1270V-shR3	Human FLAG-BLM-K1270V	shBLM-3 resistant FLAG-BLM-K1270V	BlastR	Amp	Lenti	pMTH748 + mutagenesis
MTH	796	pLenti-bla-p2a-3FL-TOP3A_full-shR	Human 3xFLAG-TOP3A	shTOP3A-2 resistant 3xFLAG-TOP3A	BlastR	Amp	Lenti	pMTH420 + Synthetic DNA
MTH	797	pLenti-bla-p2a-3FL-TOP3A_full-Y337F-shR	Human 3xFLAG-TOP3A-Y377F	shTOP3A-2 resistant 3xFLAG-TOP3A-Y377F	BlastR	Amp	Lenti	pMTH796 + mutagenesis
MTH	805	pLenti-bla-p2a-3FL-TRF1-shR	Human 3xFLAG-TRF1	shTRF1-2 resistant 3xFLAG-TRF1	BlastR	Amp	Lenti	pLPC-FL-TRF1 (Jan Karlseder lab) + Synthetic DNA
MTH	806	pLenti-bla-p2a-3FL-TRF1-dBLMx2-shR	Human 3xFLAG-TRF1-deltaBLM	shTRF1-2 resistant 3xFLAG-TRF1 deletion of region aa337-341 & aa349-356	BlastR	Amp	Lenti	pMTH805 + Synthetic DNA
MTH	807	pLenti-bla-p2a-3FL-TRF1-3A-shR	Human 3xFLAG-TRF1-3A	shTRF1-2 resistant 3xFLAG-TRF1-S296A-S354A-T358A	BlastR	Amp	Lenti	pMTH805 + Synthetic DNA
MTH	832	pLenti-bla-p2a-3FL-TRF1-T358A-shR	Human 3xFLAG-TRF1-T358A	shTRF1-2 resistant 3xFLAG-TRF1-T358A	BlastR	Amp	Lenti	pMTH807 + mutagenesis
MTH	833	pLenti-bla-p2a-3FL-TRF1-S354A-shR	Human 3xFLAG-TRF1-S354A	shTRF1-2 resistant 3xFLAG-TRF1-S354A	BlastR	Amp	Lenti	pMTH807 + mutagenesis
MTH	834	pLenti-bla-p2a-3FL-TRF1-S296A-shR	Human 3xFLAG-TRF1-S296A	shTRF1-2 resistant 3xFLAG-TRF1-S296A-S354A-T358A	BlastR	Amp	Lenti	pMTH807 + mutagenesis
MTH	860	pLenti-bla-p2a-3FL-TRF1-2D	Human 3xFLAG-TRF1-2D	shTRF1-2 resistant 3xFLAG-TRF1-S354D-T358D	BlastR	Amp	Lenti	pMTH807 + mutagenesis
MTH	874	pLKO.1-shRMI1-1	shRMI1-1	shRMI1-1 expression	PuroR	Amp	Lenti	pMTH127 + annealed oligo
MTH	875	pLKO.1-shRMI2-2	shRMI2-2	shRMI2-2 expression	PuroR	Amp	Lenti	pMTH127 + annealed oligo
MTH	876	pLKO.1-shTOP3A-2	shTOP3A-2	shTOP3A-2 expression	PuroR	Amp	Lenti	pMTH127 + annealed oligo
MTH	877	pLKO.1-shTRF1-2	shTRF1-2	shTRF1-2 expression	PuroR	Amp	Lenti	pMTH127 + annealed oligo
MTH	911	pLenti-bla-p2a-TRF2	Human TRF2		BlastR	Amp	Lenti	pBABE-MYC-TRF2 (Jan Karlseder lab)
MTH	912	pLenti-bla-p2a-TRF2-S65(23)A	Human TRF2-S65A		BlastR	Amp	Lenti	pMTH911 + annealed oligo
MTH	913	pLenti-bla-p2a-TRF2-S65(23)D	Human TRF2-S65D		BlastR	Amp	Lenti	pMTH911 + annealed oligo
MTH	1024	pLenti-bla-p2a-TRF2-S62(20)D-S65(23)D	Human TRF2-2D		BlastR	Amp	Lenti	pMTH911 + annealed oligo
MTH	1165	pLenti-bla-p2a-TRF2-S62(20)D	Human TRF2-S62D		BlastR	Amp	Lenti	pMTH911 + annealed oligo
MTH	1172	pLenti-bla-p2a-TRF2-S62(20)A	Human TRF2-S62A		BlastR	Amp	Lenti	pMTH911 + annealed oligo
MTH	1173	pLenti-bla-p2a-TRF2-S62(20)A-S65(23)A	Human TRF2-2A		BlastR	Amp	Lenti	pMTH911 + annealed oligo
MTH	1605	pLKO.1-shFANCJ-1	shFANCJ-1	shFANCJ-1 expression	PuroR	Amp	Lenti	pMTH127 + annealed oligo

## Sheet: Table2_Primers
Supplementary Data 2: Primers used in this study
Primer Name	Sequence	Purpose
pRRL_F	tcttaactatgttgctccttttacgctatgtg	Vector iPCR; inFusion
pRRL_R	acgtgcgctccggagg	Vector iPCR; inFusion
GW_F	ctccggagcgcacgtcggcagtcggctccct	Fragment Amplification; inFusion
GW_R	gcaacatagttaagaaataccagtcaatctttcacaaattttgtaatccag	Fragment Amplification; inFusion
APEX2_F	gaaaatcccggcccagactacaaggatgacgacgataagGGAAAGTCT	Fragment Amplification; inFusion
APEX2_R	ATCAGGCCCAGTtcaGGCATCAGCAAACCCAAGC	Fragment Amplification; inFusion
TRF1_F	TGATGCCGGGGGTTCAGGATCCG	Fragment Amplification; inFusion
TRF1_R	ATCAGGCCCAGTtcaGTCTTCGCTGTCTGAGGAAAT	Fragment Amplification; inFusion
TRF2_S65A_F	GTCCCGCAGTGCCGGGCGGGCCC	Mutagenesis
TRF2_S65D_F	GTCCCGCAGTGACGGGCGGGCCC	Mutagenesis
TRF2_S65_R	GCCCGCCTGCCAGCTGCC	Mutagenesis
TRF1_dHD_F	cag ccg gta act cct gaa aaa cat	Mutagenesis
TRF1_dHD_R	gtt caa atc ctg ctg ttg agt tcc atg	Mutagenesis
TRF1_S354A_F	gaa aaa aga agc cag aag agc cac tg	Mutagenesis
TRF1_S354A_R	ttt ttt gta ctt tga gga gtt c	Mutagenesis
TRF1_T358A_F	CAG AAG AGC CGC TGA ATC TAG	Mutagenesis
TRF1_T358_R	GCT TCT TTT TTC TTT TTT GTA C	Mutagenesis
TRF2_S62/65A_F	cag gcg ggc ggc ccg cag tgc cg	Mutagenesis
TRF2_S62/65D_F	cag gcg ggc gga ccg cag tga cgg	Mutagenesis
TRF2_S62_R	cca gct gcc cgc ccg ctg	Mutagenesis
TRF2_nest_R	gcc gtc gct act ccc gcc tcc tcc c	Mutagenesis
TRF2_2A_L_F	agc ggg cgg gca gct ggc agg cgg gcg gcc cgc agt gcc ggg cgg gcc c	Mutagenesis
TRF2_2D_L_F	agc ggg cgg gca gct ggc agg cgg gcg gac cgc agt gac ggg cgg gcc c	Mutagenesis
TRF2_S65A_L_F	agc ggg cgg gca gct ggc agg cgg gcg tcc cgc agt gcc ggg cgg gcc c	Mutagenesis
TRF2_S65D_L_F	agc ggg cgg gca gct ggc agg cgg gcg tcc cgc agt gac ggg cgg gcc c	Mutagenesis
shBLM3-F	ccggTGCCAATGACCAGGCGATCactgcagtGATCGCCTGGTCATTGGCAtttttg	shRNA
shBLM3-R	aattcaaaaaTGCCAATGACCAGGCGATCactgcagtGATCGCCTGGTCATTGGCA	shRNA
shRMI1-1F	CCGGCGATCGAAGTATAGAGAGATTCTgcAGAATCTCTCTATACTTCGATCGTTTTTG	shRNA
shRMI1-1R	AATTCAAAAACGATCGAAGTATAGAGAGATTCTgcAGAATCTCTCTATACTTCGATCG	shRNA
shRMI2-2F	CCGGCCATGAAAGTATGTGGGAACTCTGCAGAGTTCCCACATACTTTCATGGTTTTTG	shRNA
shRMI2-2R	AATTCAAAAACCATGAAAGTATGTGGGAACTCTGCAGAGTTCCCACATACTTTCATGG	shRNA
shTOP3A-1F	CCGGGCTTCTCGAAAGTTGAGAATACTGCAGTATTCTCAACTTTCGAGAAGCTTTTTG	shRNA
shTOP3A-1R	AATTCAAAAAGCTTCTCGAAAGTTGAGAATACTGCAGTATTCTCAACTTTCGAGAAGC	shRNA
shTRF1-2F	CCGGCCCAGCAACAAGACCTTAATACTGCAGTATTAAGGTCTTGTTGCTGGGTTTTTG	shRNA
shTRF1-2R	AATTCAAAAACCCAGCAACAAGACCTTAATACTGCAGTATTAAGGTCTTGTTGCTGGG	shRNA
shFANCJ-1F	CCGGCGTCAGAACTTGGTGTTACATCTgcAGATGTAACACCAAGTTCTGACGTTTTTG	shRNA
shFANCJ-1R	AATTCAAAAACGTCAGAACTTGGTGTTACATCTgcAGATGTAACACCAAGTTCTGACG	shRNA
shTRF2_F-F	CCGGGCGCATGACAATAAGCAGATTCTCGAGAATCTGCTTATTGTCATGCGC	shRNA
shTRF2_F-R	GGCCCGCGTACTGTTATTCGTCTAAGAGCTCTTAGACGAATAACAGTACGCG	shRNA
RshBLM3-F	cGCtAAcGAtCAaGCcATTGCATACGTCATGTTGGGTAATAAAGC	Mutagenesis
RshBLM3-R	ATgGCtTGaTCgTTaGCgTTGATATATAAGTCTTCATCCAAAATCTTGTC	Mutagenesis
BLM-K3A-F	CTTTTgccgccgccACATCTTCAGATAACAATGTATCTGTAA	Mutagenesis
BLM-K3A-R	GATGTggcggcggcAAAAGTGAAACCTGAAAATTTTGGTTTT	Mutagenesis
BLM-C1055S-F	AATCCTGATTTTTcTAAGAAACACCCAGAT	Mutagenesis
BLM-C1055S-R	ATCTGGGTGTTTCTTAgAAAAATCAGGATT	Mutagenesis
BLM-K1270V-F	TGAAGACgtgCTGGAAAAATATGGTGCGGAA	Mutagenesis
BLM-K1270V-R	TTTCCAGcacGTCTTCAGTAACACCATCAATTTGAA	Mutagenesis
TOP3YF+F	CAAGGGTACATCAGCTTTCCCCGAACAGAAAC	Mutagenesis
TOP3YF+R	GTTTCTGTTCGGGGAAAGCTGATGTACCCTTG	Mutagenesis
XbaI-TRF1-inf-F	AAACTGAAGCTAATctaGATACAAGAAAAAGTGTTAGTGACAAACAGTCTGC	Mutagenesis
XbaI-TRF1-T358A-inf-R	TTGAAACAGGTATtctagaTTCAGcGGCTCTTCTGCTTTCTTTTTT	Mutagenesis
XbaI-TRF1-S354A-inf-R	TTGAAACAGGTATtctagaTTCAGTGGCTCTTCTGgcTTCTTTTTTCTTTTT	Mutagenesis
XbaI-TRF1-S296A-inf-F	AAACTGAAGCTAATctaGATACAAGAAAAgccGTTAGTGACAAACAGTCTGCggta	Mutagenesis
XbaI-TRF1-inf-R	TTGAAACAGGTATtctagaTTCAGTGGCTCTTCTGCTTTCTTTT	Mutagenesis
XbaI-TRF1-2D-inf-R	TTGAAACAGGTATtctagaTTCAtcGGCTCTTCTGtcTTCTTTTTTCTTTTT	Mutagenesis
TRF2-N1-F	ctagcGCGGGAGGAGGCGGGAGTAGCGACGGCAGCGGGCGGGCAGCTGGCAGGCG	Mutagenesis
TRF2-N1-R	cgccCGCCTGCCAGCTGCCCGCCCGCTGCCGTCGCTACTCCCGCCTCCTCCCGCg	Mutagenesis
TRF2-N2-WT-F	ggcgTCCCGCAGTAGCGGGCGGGCCCGGCGGGGGCGCCACGAGCCGGGGCTGGGGggcc	Mutagenesis
TRF2-N2-WT-R	CCCCAGCCCCGGCTCGTGGCGCCCCCGCCGGGCCCGCCCGCTACTGCGGGA	Mutagenesis
TRF2-N2-S65A-F	ggcgTCCCGCAGTgctGGGCGGGCCCGGCGGGGGCGCCACGAGCCGGGGCTGGGGggcc	Mutagenesis
TRF2-N2-S65A-R	CCCCAGCCCCGGCTCGTGGCGCCCCCGCCGGGCCCGCCCagcACTGCGGGA	Mutagenesis
TRF2-N2-S65D-F	ggcgTCCCGCAGTgatGGGCGGGCCCGGCGGGGGCGCCACGAGCCGGGGCTGGGGggcc	Mutagenesis
TRF2-N2-S65D-R	CCCCAGCCCCGGCTCGTGGCGCCCCCGCCGGGCCCGCCCatcACTGCGGGA	Mutagenesis
TRF2-N2-S62A-F	ggcgGCCCGCAGTAGCGGGCGGGCCCGGCGGGGGCGCCACGAGCCGGGGCTGGGGggcc	Mutagenesis
TRF2-N2-S62A-R	CCCCAGCCCCGGCTCGTGGCGCCCCCGCCGGGCCCGCCCGCTACTGCGGGC	Mutagenesis
TRF2-N2-S62D-F	ggcgGACCGCAGTAGCGGGCGGGCCCGGCGGGGGCGCCACGAGCCGGGGCTGGGGggcc	Mutagenesis
TRF2-N2-S62D-R	CCCCAGCCCCGGCTCGTGGCGCCCCCGCCGGGCCCGCCCGCTACTGCGGTC	Mutagenesis
TRF2-N2-S62A-S65A-F	ggcgGCCCGCAGTgcCGGGCGGGCCCGGCGGGGGCGCCACGAGCCGGGGCTGGGGggcc	Mutagenesis
TRF2-N2-S62A-S65A-R	CCCCAGCCCCGGCTCGTGGCGCCCCCGCCGGGCCCGCCCGgcACTGCGGGC	Mutagenesis
TRF2-N2-S62D-S65D-F	ggcgGACCGCAGTgatGGGCGGGCCCGGCGGGGGCGCCACGAGCCGGGGCTGGGGggcc	Mutagenesis
TRF2-N2-S62D-S65D-R	CCCCAGCCCCGGCTCGTGGCGCCCCCGCCGGGCCCGCCCatcACTGCGGTC	Mutagenesis
