# Supplementary material for: A CPC-shelterin-BTR axis regulates mitotic telomere deprotection
Source: Nat Commun. 2025 Mar 17;16:2277. doi: 10.1038/s41467-025-57456-8 (PMC11914695; doi:10.1038/s41467-025-57456-8)
Supplement: Supplementary file 7 — Source Data [file 41467_2025_57456_MOESM7_ESM.xlsx]

## Sheet: Fig 1i
nonTEL_shControl 2h	nonTEL_shControl 24h	nonTEL_shBLM 2h	nonTEL_shBLM 24h	TEL_shControl 2h	TEL_shControl 24h	TEL_shBLM 2h	TEL_shBLM 24h
0	0	2	0	0	4	0	0
0	0	1	0	4	1	1	0
0	0	0	0	0	0	1	0
1	2	1	0	0	2	0	1
0	0	1	0	0	6	0	1
1	0	0	0	0	6	1	2
1	1	3	0	2	6	0	0
0	0	1	0	0	8	0	2
0	0	2	0	2	0	0	1
0	1	1	1	0	6	1	1
1	0	0	0	3	6	1	0
0	3	0	0	1	6	0	1
0	0	1	0	1	1	0	1
0	0	0	0	1	9	0	0
1	0	2	0	0	6	0	0
		2	0		5		0
		0	0		5		0
		0	0		10		0
		0	0		5		0
		0	0		12		0
		3	1		7		0
		0	0		5		1
		3	0		2		0
		1	0		7		0
		0	0		10		0
		1	2		8		1
		0	0		3		2
		0	0		4		1
		0	0		4		1
		0	0		3		0
0	0	1	0	0	9	2	0
0	0	1	0	0	1	2	1
1	0	0	0	1	8	1	1
2	0	3	0	0	3	1	3
0	0	0	1	0	4	1	0
0	0	1	0	1	3	1	0
2	0	0	0	2	11	1	0
0	0	1	0	0	12	0	0
0	0	1	0	0	1	1	2
0	0	0	0	0	4	0	0
0	0	0	0	2	3	1	1
1	0	0	0	1	6	0	5
0	0	0	0	1	11	0	1
0	0	0	0	1	9	1	8
0	0	0	0	0	12	3	2
		0	1		12		2
		0	0		3		3
		0	1		5		0
		1	0		9		0
		0	0		15		2
		1	0		6		3
		0	0		9		0
		0	0		32		0
		2	0		3		6
		0	0		5		0
		1	0		8		0
		2	0		13		0
		0	0		11		0
		1	0		24		1
		0	0		9		1
0	0	0	0	0	24	0	1
0	0	0	0	0	9	0	1
1	0	2	0	0	17	0	2
0	0	0	0	0	5	0	0
0	0	0	0	1	7	0	0
0	0	0	0	0	10	0	0
0	0	0	0	0	7	0	0
0	0	0	0	0	1	0	0
0	0	0	0	0	4	0	0
0	0	1	1	0	1	0	0
0	1	2	0	0	1	0	0
0	0	0	0	0	6	0	0
0	1	0	1	0	6	0	0
	0	0	0	0	8	0	0
	0	0	0	0	3	0	0
		1	0	0	4	0	0
		0	0		3		0
		1	0		6		0
		0	0		8		0
		1	0		6		0
		0	0		8		0
		0	0		11		2
		0	0		4		0
		1	0		6		0
		0	0		9		2
		0	0		6		1
		0	0		9		0
		0	0		4		0
		0	0		6		1
		1	0		7		0

## Sheet: Fig 2b
Vector / Control	Vector / shTRF1	WT-TRF1 / Control	WT-TRF1 / shTRF1	TRF1 ΔBLM/ Control	TRF1 ΔBLM/ shTRF1	TRF1 3A/ Control	TRF1 3A/ shTRF1	TRF1S296A / Control	TRF1S296A / shTRF1	TRF1S354A / Control	TRF1S354A / shTRF1	TRF1T358A / Control	TRF1T358A / shTRF1
15	2	0	16	5	2	0	24	12	3	6	4	3	6
8	0	3	5	3	5	2	0	8	2	10	3	22	3
2	1	0	2	14	4	0	1	2	29	54	2	12	1
12	11	0	11	3	5	1	0	1	4	14	10	23	5
7	2	0	4	29	2	2	15	3	4	7	2	6	6
14	0	3	12	6	0	4	0	23	3	10	2	40	0
2	0	4	24	3	3	7	6	15	21	3	1	18	0
6	2	1	7	0	2	12	15	6	11	18	6	2	0
3	2	2	10	11	1	10	2	5	0	7	4	12	6
2	2	3	2	5	0	15	0	4	1	6	4	0	3
24	1	1	14	11	8	0	1	3	1	23	1	4	1
6	4	2	3	5	10	12	0	2	16	7	16	16	1
3	7	8	2	11	6	3	0	42	9	33	15	4	1
60	2	3	1	20	2	0	6	15	3	1	1	1	3
8	1	6	0	17	6	16	0	1	5	12	4	0	2
13	2	3	10	9	1	26	5	2	0	12	2	1	1
7	3	5	0	18	15	2	1	6	15	1	6	14	0
1	1	9	6	12	1	3	0	8	5	8	0	10	8
9	3	22	21	6	1	8	0	34	2	13	1	13	1
8	8	6	8	5	2	5	12	10	1	8	0	4	4
10	5	2	1	8	0	5	0	1	0	2	5	6	0
34	5	3	0	1	1	1	0	2	2	9	0	46	2
2	7	1	3	14	19	28	1	16	10	10	4	17	3
6	4	5	2	4	3	6	1	4	16	15	6	8	0
8	5	5	10	5	0	1	3	13	5	1	0	1	1
14	5	1	14	7	5	1	0	4	9	0	4	2	2
1	0	0	16	5	2	3	0	13	2	10	9	80	1
9	2	0	3	0	0	0	1	2	0	33	2	20	1
23	3	19	0	20	0	24	0	10	3	15	2	1	0
28	5	1	10	1	0	49	16	11	6	7	3	1	1
12	2	6	1	11	0	5	0	1	4	11	0	29	0
10	2	33	13	6	0	9	3	0	22	3	0	5	0
2	2	5	16	4	0	1	0	10	7	14	2	13	1
3	4	7	4	10	0	1	1	5	3	2	1	17	1
8	2	29	7	9	0	0	0	3	6	3	0	15	0
8	8	10	2	4	0	2	7	0	3	8	3	11	2
12	7	25	3	7	0	1	0	3	6	2	4	12	1
24	7	11	0	27	1	13	0	1	2	4	2	11	3
8	5	3	1	6	1	4	9	26	7	2	2	13	4
4	0	14	10	4	1	0	0	1	0	11	8	7	7
18	3	8	5	55	1	3	1	9	10	4	1	5	3
8	3	20	0	4	1	9	0	9	1	2	2	5	4
2	2	0	5	35	1	3	3	30	0	1	0	0	3
1	3	4	3	3	1	6	4	11	0	3	5	6	4
1	3	10	0	9	2	7	0	13	22	9	1	18	7
16	6	2	3	7	2	1	0	4	25	2	1	7	2
9	7	19	6	1	3	2	1	19	2	2	1	4	0
2	0	8	4	9	3	10	0	10	16	5	1	2	2
1	4	2	29	1	3	1	2	6	5	2	4	6	4
7	4	7	3	4	3	3	2	5	10	2	0	1	0
8	0	0	5	1	4	18	7	17	1	3	3	5	5
3	5	0	4	1	4	8	2	10	1	18	5	1	0
2	8	9	5	11	4	8	3	13	0	1	2	3	5
10	2	12	0	9	5	6	1	13	18	11	0	11	1
6	0	19	12	4	6	12	0	6	24	5	0	4	0
12	6	12	4	3	6	15	0	9	8	45	0	4	2
14	4	9	0	2	7	3	19	4	2	0	0	2	3
5	6	9	15	18	7	10	0	4	7	4	1	6	3
19	4	0	7	0	8	12	1	3	7	1	1	6	4
12	3	3	0	13	8	4	0	5	12	1	5	6	2
0	0	7	23	6	11	7	14	3	8	10	1	2	3
8	4	5	9	36	3	9	0	1	14	11	1	14	1
41	0	15	6	2	1	7	4	2	14	3	1	6	2
34	1	13	17	17	2	0	0	8	19	5	2	12	2
4	9	19	5	8	0	1	2	2	1	10	1	6	3
9	3	12	9	4	0	8	3	2	1	1	2	24	1
65	0	2	2	3	6	1	4	6	2	4	2	7	2
3	2	10	0	3	0	2	5	2	2	4	1	9	2
3	3	3	2	5	0	8	0	13	2	7	4	5	10
1	0	15	0	7	0	0	0	5	1	4	2	6	0
7	2	4	27	4	2	3	6	1	2	11	1	34	0
27	4	2	13	14	0	18	0	1	6	6	1	9	0
22	0	6	6	9	1	1	1	15	0	12	0	4	0
29	0	35	0	1	4	35	0	9	5	5	0	11	2
2	6	16	6	1	0	3	1	7	4	5	4	3	0
8	0	17	8	4	1	11	3	13	4	17	0	3	0
4	2	12	1	7	1	3	0	4	10	5	4	3	0
10	1	6	12	2	0	8	1	12	1	11	1	9	0
18	4	3	9	9	1	10	1	5	4	1	0	13	0
0	1	9	9	5	0	19	10	1	1	1	0	14	2
1	1	13	0	8	0	16	1	26	0	4	1	3	0
21	2	9	5	12	2	0	3	2	1	0	0	3	1
9	0	6	9	18	7	19	0	0	3	0	2	8	0
0	2	16	18	21	4	9	0	14	1	14	3	37	0
8	5	3	7	5	1	17	4	1	9	0	0	21	0
15	5	3	10	9	0	0	0	19	7	5	2	7	0
9	6	14	28	2	6	13	0	9	4	0	0	13	1
0	4	8	13	0	2	8	1	9	4	21	0	4	3
15	3	20	15	7	2	7	0	12	8	1	2	3	1
5	3	4	2	14	4	1	0	3	18	1	0	5	3

## Sheet: Fig 2c
Vector	WT-TRF1	TRF1-2D
10	5	5
0	5	4
6	1	9
0	11	3
0	3	6
2	0	10
0	8	1
2	4	2
1	7	4
0	20	2
2	7	26
0	8	10
1	16	16
0	6	2
1	10	7
0	10	0
1	16	1
0	7	2
4	22	19
0	14	1
0	8	4
0	3	6
0	6	12
1	23	2
0	22	0
0	4	3
2	5	7
2	1	4
5	4	3
7	5	19
0	5	4
0	4	7
0	15	5
1	19	8
1	14	3
1	21	10
0	14	1
0	1	1
0	10	7
1	0	4
1	3	0
1	2	3
0	8	2
1	1	5
0	3	17
0	12	3
2	7	0
1	6	4
0	3	3
0	0	1
1	0	21
0	2	1
0	6	3
3	5	9
0	1	1
0	2	10
0	2	2
0	7	4
0	4	16
0	40	0
1	1	5
3	1	5
0	2	2
0	0	0
4	2	3
0	1	0
9	1	0
0	0	9
4	8	4
0	4	8
2	2	6
0	2	3
0	0	6
3	1	1
5	3	4
2	2	2
2	3	0
0	5	3
0	12	2
0	1	2
0	3	2
2	4	2
0	10	2
3	1	5
1	7	2
4	11	6
2	12	0
3	1	1
1	7	5
0	1	0

## Sheet: Fig 2d quantitative
Thymidine	Nocodazole	Hesp	BAY181609	XL413
0.004459	1	0.009145	0.485364	2.79455
0.001717	1	0.029208	0.319995	0.76782
0.014033	1	0.016658	2.15361	1.93479

## Sheet: Fig 2e quantitative
Aurora B	pTRF1
0	0.015345	0.010421	0.005003
0.15	0.012339	0.495086	0.078284
0.37	0.487837	0.965871	0.669985
0.74	0.740437	0.885678	0.789418
1.5	1.05518	1.1681	1.11575
2.9	1	1	1

## Sheet: Fig 3c
	AURKB			CDCA8			BIRC5
pS296	-1.41047	1.49282	0.840551	3.61007	1.73196	0.918863	-0.09214	1.17379	-0.29682
pS354	-0.24185	-0.4376	-0.48613	1.84921	0.137888	0.360939	7.45348	7.4058	3.86889
pT358	0.733751	-0.1297	-0.03154	1.73749	0.321737	1.65372	-0.56994	5.14444	3.04895
pS367	1.70604	1.57579	-0.03139	2.02866	-1.50313	-0.62103	1.10186	1.18207	-0.38482

## Sheet: Fig 4b quantitative
Thymidine	Nocodazole	Hesp	BAY181609	XL413
0.01664	1	0.350611	1.44809	1.39854
0.03527	1	0.481391	1.22382	1.1554
0.018476	1	0.604181	0.977028	0.769099

## Sheet: Fig 4c quantitative
Aurora B	pTRF2
0	0.057148	0.012189	0.011808
0.15	0.299715	0.072286	0.015905
0.37	0.442845	0.505266	0.0846
0.74	0.357517	0.584307	0.384755
1.5	0.740152	1.38994	1.22719
2.9	1	1	1

## Sheet: Fig 4d, Sup Fig 4f
Vector Control	Vector shTRF2	WT-TRF2 shTRF2	S65A shTRF2	S65D shTRF2	2A shTRF2	2D shTRF2	S62D shTRF2	S62A shTRF2
0	0	0	1	2	0	4	39	0
0	17	2	0	1	3	0	1	13
0	0	0	21	20	2	3	27	11
35	14	0	7	13	41	2	12	22
4	22	6	2	0	2	3	0	0
36	9	0	4	32	0	0	0	7
1	69	1	0	0	38	19	4	0
2	59	0	0	0	8	0	0	17
4	56	0	26	3	14	0	9	9
0	7	0	0	46	0	1	0	4
0	4	16	12	2	0	0	43	13
7	1	0	0	16	0	2	0	4
17	0	6	8	0	12	3	0	7
1	0	1	3	3	0	2	27	12
1	5	0	1	0	0	0	2	8
23	0	24	17	0	1	0	3	19
0	28	1	2	0	4	4	1	39
8	11	0	16	0	4	3	0	30
1	23	3	0	21	6	3	0	13
0	95	1	0	12	1	1	2	0
0	25	0	12	2	15	0	12	0
0	0	0	19	3	52	1	0	28
4	0	1	11	0	0	5	18	6
0	0	12	0	0	2	0	4	8
0	1	1	11	0	0	3	0	0
23	0	1	0	1	0	9	2	0
0	0	0	9	0	0	1	1	24
0	0	2	12	0	1	0	25	7
0	43	0	0	10	0	2	10	9
8	11	6	19	14	0	0	17	2
51	0	2	9	29	0	0	0	0
3	0	0	8	0	0	0	0	17
19	33	1	3	0	18	0	4	20
2	42	1	0	0	2	0	10	18
8	0	0	0	9	1	0	3	0
3	20	8	0	2	10	7	25	0
0	21	5	5	8	0	0	0	0
0	35	0	0	0	0	41	0	0
0	33	1	0	7	38	0	4	0
3	28	2	0	19	26	11	10	1
9	0	0	0	0	6	0	20	0
0	39	4	0	0	7	17	11	0
3	42	23	0	0	0	2	7	0
0	19	0	41	0	0	0	5	0
1	17	12	10	11	0	0	36	2
3	13	1	55	4	10	5	1	0
2	17	0	11	2	0	0	2	0
8	0	7	15	0	0	0	2	0
0	6	0	4	11	16	2	2	1
5	6	6	6	0	12	3	1	0
0	12	2	0	0	17	0	1	5
10	19	8	0	3	0	9	3	0
0	1	0	10	6	9	24	3	8
1	58	32	1	10	1	4	0	0
22	22	3	3	1	7	0	0	3
1	17	23	13	4	0	0	0	0
5	37	4	0	0	3	2	0	1
18	32	2	0	0	0	2	1	0
7	23	4	7	0	0	1	3	0
0	8	0	0	3	21	29	0	0
3	27	0	6	3	0	0	0	14
2	1	0	0	4	21	0	0	1
0	6	0	0	7	0	0	2	0
1	21	12	1	0	13	0	0	0
5	0	0	12	25	2	16	0	10
2	0	0	0	0	10	4	0	0
0	30	0	0	0	20	9	3	0
0	13	6	0	14	26	26	5	0
0	4	0	23	2	5	13	4	0
1	3	7	4	6	31	0	0	0
11	3	13	2	0	0	8	0	0
0	0	3	25	10	15	0	31	0
2	37	33	20	0	0	0	1	0
5	0	0	10	0	1	0	1	1
0	0	12	0	7	0	0	0	0
7	0	1	3	9	0	0	1	0
4	2	0	0	6	0	1	0	1
4	49	0	12	0	0	2	0	2
0	0	5	0	7	0	0	2	9
0	34	2	0	13	4	7	1	26
0	0	0	0	21	0	1	0	0
0	0	0	0	0	0	4	0	18
0	0	0	0	0	0	1	2	0
0	29	0	3	24	13	0	16	0
0	21	0	27	31	0	0	15	4
2	3	0	0	1	0	0	0	38
2	17	2	0	2	0	4	1	0
7	2	19	3	0	0	1	0	1
0	33	1	0	0	0	5	0	0
4	26	5	1	0	4	2	0	0
19	28	14	15	0	0	4	26	0
0	2	9	2	0	0	35	3	30
14	1	0	4	0	10	3	0	14
12	10	2	21	0	29	5	11	0
5	9	0	18	13	0	0	0	19
10	18	0	1	1	9	0	0	0
28	6	0	9	26	0	0	3	1
0	2	3	2	4	0	0	8	0
7	7	0	8	1	1	1	0	0
2	9	0	5	0	2	0	1	2
0	17	0	1	6	0	3	0	28
0	5	1	0	0	0	0	0	10
0	1	1	3	0	0	0	0	0
20	2	8	25	6	0	0	1	0
0	1	0	3	1	26	1	11	1

## Sheet: Fig 4e, Sup Fig 4g
col 2hr_Vector	col 2hr_WT-TRF2	col 2hr_TRF2S62A	col 2hr_TRF2S65A	col 2hr_TRF2S62A/S65A	col 2hr_TRF2S62D	col 2hr_TRF2S65D	col 2hr_TRF2S62D/S65D	col 24hr_Vector	col 24hr_WT-TRF2	col 24hr_TRF2S62A	col 24hr_TRF2S65A	col 24hr_TRF2S62A/S65A	col 24hr_TRF2S62D	col 24hr_TRF2S65D	col 24hr_TRF2S62D/S65D
0	0	2	1	42	122	8	8	11	0	2	5	9	15	3	0
10	9	1	0	1	3	19	2	117	45	10	5	14	111	68	1
6	4	0	1	0	0	1	0	78	5	15	6	3	18	10	51
11	0	0	88	3	0	8	0	15	0	52	68	3	11	7	60
10	1	1	40	0	0	1	0	36	0	0	9	101	19	99	6
0	1	0	7	0	7	0	0	13	2	3	7	47	95	0	36
0	0	3	3	5	2	1	3	1	0	1	156	21	4	14	3
2	0	0	4	1	1	6	12	50	0	8	2	2	3	6	52
18	1	0	0	3	1	76	7	51	12	2	1	38	87	59	23
12	27	1	46	0	2	43	5	6	1	3	1	1	13	1	24
4	20	2	54	9	16	0	3	79	3	2	0	6	23	21	9
41	0	0	0	1	1	0	24	4	16	6	3	12	46	1	126
0	0	4	7	7	0	10	11	63	13	19	40	5	47	7	23
1	0	0	0	25	9	1	0	1	27	6	140	12	68	17	23
14	1	0	0	3	0	1	0	108	0	10	58	3	109	15	89
								1	9	1	7	23	31	1	6
								64	3	21	7	34	7	4	18
								6	7	2	4	12	26	3	14
								7	12	3	27	44	50	0	73
								2	1	9	5	26	58	21	103
								46	1	17	0	30	20	24	128
								1	2	6	0	6	4	54	1
								21	4	3	0	3	15	109	122
								100	0	3	4	81	80	2	4
								5	12	10	20	6	0	10	54
								2	15	1	7	21	22	1	0
								4	2	0	1	4	16	3	40
								27	7	6	8	16	14	0	20
								22	9	1	3	23	7	32	0
								30	17	12	3	5	17	3	49
16	0	3	5	24	0	20	0	35	8	7	0	18	20	27	8
40	17	20	1	26	7	0	0	3	0	36	0	11	46	7	21
12	0	24	2	0	18	4	1	24	7	68	0	78	95	0	7
14	0	5	0	25	15	0	0	29	0	4	3	16	5	3	18
20	1	9	0	14	9	1	3	38	0	1	4	2	27	58	52
2	0	4	6	2	40	1	8	33	1	7	4	6	38	7	2
7	0	2	53	7	56	6	14	45	0	83	10	95	15	1	16
4	0	16	27	5	14	0	0	0	1	18	3	24	4	10	22
38	0	35	20	4	121	3	69	0	3	19	4	13	0	90	13
21	1	17	5	2	22	0	0	13	25	8	3	4	67	28	3
15	6	3	8	26	4	0	3	53	0	10	0	46	15	118	83
36	12	0	0	0	0	0	31	5	6	1	1	63	5	128	20
21	19	30	19	6	25	0	39	1	0	1	14	55	22	67	3
23	0	0	4	2	60	1	34	27	14	17	0	0	28	114	25
12	2	26	1	15	45	0	3	3	1	20	3	2	6	132	20
								55	11	8	11	123	106	3	11
								17	1	7	8	13	15	5	54
								6	8	28	9	43	36	41	2
								125	0	6	0	0	32	8	8
								2	0	43	19	7	15	29	7
								0	6	5	5	0	117	0	16
								6	0	3	50	2	72	77	26
								83	4	5	7	12	11	34	1
								5	8	1	0	144	19	6	16
								2	14	0	0	9	6	18	18
								22	4	6	8	2	81	139	29
								24	0	57	24	33	23	116	52
								85	1	87	12	113	9	23	11
								70	2	0	12	28	102	90	3
								48	6	19	1	34	25	67	43
94	0	20	0	3	12	0	18	8	0	28	2	5	30	0	1
0	18	17	1	6	26	3	12	11	0	14	0	34	61	0	109
9	0	27	0	13	51	4	0	48	0	17	0	49	36	17	30
60	8	41	1	0	20	10	0	14	0	26	0	24	11	2	13
0	2	1	6	0	0	0	1	2	0	26	0	56	6	33	150
5	4	1	2	5	16	11	3	36	0	27	0	7	74	61	3
0	0	2	0	2	17	4	0	40	0	20	0	4	33	6	10
5	1	2	0	15	16	0	2	36	0	1	0	13	13	4	33
0	6	11	1	100	46	6	0	14	0	73	0	2	112	66	17
0	4	1	6	11	21	2	0	81	0	5	0	22	1	0	1
13	2	78	3	1	1	0	3	57	0	42	0	2	8	13	42
45	1	0	2	1	1	8	36	4	0	17	0	0	9	0	18
88	0	2	9	5	18	26	0	3	0	48	2	4	39	25	1
13	0	1	5	1	12	0	5	61	0	25	1	3	17	14	115
0	1	0	3	34	0	3	16	15	0	43	0	11	12	2	16
								37	0	2	0	26	60	0	6
								50	1	0	0	4	9	3	21
								46	0	25	0	24	20	108	8
								26	0	1	0	45	74	24	5
								12	0	1	4	13	0	6	63
								42	0	2	6	5	5	88	102
								8	0	59	0	30	2	29	58
								68	1	54	0	0	5	40	23
								19	0	5	0	7	19	13	39
								37	1	95	0	41	99	25	29
								3	0	9	1	4	18	47	2
								17	0	7	0	20	0	49	1
								13	0	31	0	0	4	7	31
								19	0	54	0	11	39	17	25
								29	0	28	0	9	2	1	20

[truncated: 31 more sheets: Fig 5a, Fig 5b, Fig 5d, Fig 6b blots, Fig 6b quantitative, Fig 6c blots, Fig 6c quantitative, Fig 6e blots, Fig 6e quantitative, Fig 6f blots, Fig 6f quantitative, Fig 7a, Fig 7c, d, Fig 7  LCI data, Sup Fig 1e, Sup Fig 1f, Sup Fig 1g, Sup Fig 2f, Sup Fig 3b normalized values, Sup Fig 3b Ct values …]
